# Supplementary material for: Natural Extracts of Alnus japonica Induce BAK-Dependent Autophagy to Inhibit Liver Cancer Stem Cell Tumorigenesis
Source: Antioxidants (Basel). 2026 May 29;15(6):685. doi: 10.3390/antiox15060685 (PMC13296072; doi:10.3390/antiox15060685)
Supplement: Supplementary file 1 [file antioxidants-15-00685-s001.zip]

Archive with 1 entries (1 files):
- antioxidants-4260875-supplementary.pdf
